# Supplementary material for: NPC1 enables cholesterol mobilization during long‐term potentiation that can be restored in Niemann–Pick disease type C by CYP46A1 activation
Source: EMBO Rep. 2019 Sep 18;20(11):e48143. doi: 10.15252/embr.201948143 (PMC6832102; doi:10.15252/embr.201948143)
Supplement: Supplementary file 2 — Movie EV1 [file EMBR-20-e48143-s002.zip]

Archive with 7 entries (4 files):
- Movie_EV1/
- Movie_EV1/MOVIE_EV1.avi
- Movie_EV1/Movie_EV1_Legend.docx
- __MACOSX/
- __MACOSX/Movie_EV1/
- __MACOSX/Movie_EV1/._MOVIE_EV1.avi
- __MACOSX/Movie_EV1/._Movie_EV1_Legend.docx
