# Supplementary material for: NPC1 enables cholesterol mobilization during long‐term potentiation that can be restored in Niemann–Pick disease type C by CYP46A1 activation
Source: EMBO Rep. 2019 Sep 18;20(11):e48143. doi: 10.15252/embr.201948143 (PMC6832102; doi:10.15252/embr.201948143)
Supplement: Supplementary file 3 — Movie EV2 [file EMBR-20-e48143-s003.zip]

Archive with 7 entries (4 files):
- Movie_EV2/
- Movie_EV2/MOVIE_EV2.avi
- Movie_EV2/Movie_EV2_Legend.docx
- __MACOSX/
- __MACOSX/Movie_EV2/
- __MACOSX/Movie_EV2/._MOVIE_EV2.avi
- __MACOSX/Movie_EV2/._Movie_EV2_Legend.docx
