# Supplementary material for: NPC1 enables cholesterol mobilization during long‐term potentiation that can be restored in Niemann–Pick disease type C by CYP46A1 activation
Source: EMBO Rep. 2019 Sep 18;20(11):e48143. doi: 10.15252/embr.201948143 (PMC6832102; doi:10.15252/embr.201948143)
Supplement: Supplementary file 4 — Source Data for Appendix [file EMBR-20-e48143-s007.zip]

Archive with 13 entries (12 files):
- Source_data_Figure_S7/
- Source_data_Figure_S7/._S7,_+_30_min_MBCD-Chol_Volume_Snapshot.tif
- Source_data_Figure_S7/._S7,_+_30_min_MBCD-Chol_Volume_Snapshot_increased_intensity.tif
- Source_data_Figure_S7/._S7,_before_MBCD-Chol_Volume_Snapshot.tif
- Source_data_Figure_S7/._S7,_before_MBCD-Chol_Volume_Snapshot_increased_intensity.tif
- Source_data_Figure_S7/._S7,_source_data_+_30_min_MBCD-Chol.nd2
- Source_data_Figure_S7/._S7,_source_data_before_MBCD-Chol.nd2
- Source_data_Figure_S7/S7,_+_30_min_MBCD-Chol_Volume_Snapshot.tif
- Source_data_Figure_S7/S7,_+_30_min_MBCD-Chol_Volume_Snapshot_increased_intensity.tif
- Source_data_Figure_S7/S7,_before_MBCD-Chol_Volume_Snapshot.tif
- Source_data_Figure_S7/S7,_before_MBCD-Chol_Volume_Snapshot_increased_intensity.tif
- Source_data_Figure_S7/S7,_source_data_+_30_min_MBCD-Chol.nd2
- Source_data_Figure_S7/S7,_source_data_before_MBCD-Chol.nd2
