# Supplementary material for: NPC1 enables cholesterol mobilization during long‐term potentiation that can be restored in Niemann–Pick disease type C by CYP46A1 activation
Source: EMBO Rep. 2019 Sep 18;20(11):e48143. doi: 10.15252/embr.201948143 (PMC6832102; doi:10.15252/embr.201948143)
Supplement: Supplementary file 6 — Source Data for Figure 3 [file EMBR-20-e48143-s004.zip]

Archive with 4 entries (3 files):
- Source_data_Figure_3/
- Source_data_Figure_3/._PPF,_NPC1_trace_fig._3C.pzfx
- Source_data_Figure_3/PPF,_NPC1_trace_fig._3C.pzfx
- Source_data_Figure_3/PPF,_WT_trace_fig._3C.pzfx
