# Supplementary material for: NPC1 enables cholesterol mobilization during long‐term potentiation that can be restored in Niemann–Pick disease type C by CYP46A1 activation
Source: EMBO Rep. 2019 Sep 18;20(11):e48143. doi: 10.15252/embr.201948143 (PMC6832102; doi:10.15252/embr.201948143)
Supplement: Supplementary file 8 — Source Data for Figure 5 [file EMBR-20-e48143-s006.zip]

Archive with 9 entries (8 files):
- Source_data_Figure_5/
- Source_data_Figure_5/._PPF_NPC1_+_EFV_trace_fig.5F.pzfx
- Source_data_Figure_5/._PPF,_NPC1_trace_fig._5F.pzfx
- Source_data_Figure_5/._PPF,_WT_+_EFV_trace_fig._5F.pzfx
- Source_data_Figure_5/._PPF,_WT_trace_fig._3C_and_5F.pzfx
- Source_data_Figure_5/PPF_NPC1_+_EFV_trace_fig.5F.pzfx
- Source_data_Figure_5/PPF,_NPC1_trace_fig._5F.pzfx
- Source_data_Figure_5/PPF,_WT_+_EFV_trace_fig._5F.pzfx
- Source_data_Figure_5/PPF,_WT_trace_fig._5F.pzfx
